# Supplementary material for: Application of Multivariate Adaptive Regression Splines (MARSplines) for Predicting Antitumor Activity of Anthrapyrazole Derivatives
Source: Int J Mol Sci. 2022 May 4;23(9):5132. doi: 10.3390/ijms23095132 (PMC9104800; doi:10.3390/ijms23095132)
Supplement: Supplementary file 1 [file ijms-23-05132-s001.zip]

Archive with 1 entries (1 files):
- ijms-1641655-supplementary.pdf
